# Supplementary material for: Association between the Immunophenotype of Peripheral Blood from mCRPC Patients and the Outcomes of Radium-223 Treatment
Source: Diagnostics (Basel). 2023 Jun 29;13(13):2222. doi: 10.3390/diagnostics13132222 (PMC10340498; doi:10.3390/diagnostics13132222)
Supplement: Supplementary file 1 [file diagnostics-13-02222-s001.zip]

Archive with 1 entries (1 files):
- diagnostics-2480425-supplementary.pdf
